# Supplementary material for: Plasticity in Intrinsic Excitability of Hypothalamic Magnocellular Neurosecretory Neurons in Late-Pregnant and Lactating Rats
Source: Int J Mol Sci. 2021 Jul 1;22(13):7140. doi: 10.3390/ijms22137140 (PMC8268815; doi:10.3390/ijms22137140)
Supplement: Supplementary file 1 [file ijms-22-07140-s001.zip]

Archive with 1 entries (1 files):
- ijms-1265305-supplementary.pdf
